# Supplementary material for: Linking inter‐annual variation in environment, phenology, and abundance for a montane butterfly community
Source: Ecology. 2019 Nov 29;101(1):e02906. doi: 10.1002/ecy.2906 (PMC9285533; doi:10.1002/ecy.2906)
Supplement: Supplementary file 3 [file ECY-101-e02906-s004.zip]

Archive with 1 entries (1 files):
- PhenologyModelRCode.R
