# Supplementary material for: Linking inter‐annual variation in environment, phenology, and abundance for a montane butterfly community
Source: Ecology. 2019 Nov 29;101(1):e02906. doi: 10.1002/ecy.2906 (PMC9285533; doi:10.1002/ecy.2906)
Supplement: Supplementary file 3 [file ECY-101-e02906-s004.zip › PhenologyModelRCode.R]

# Authors: James E. Stewart, Javier Guti�rrez Ill�n, Shane A. Richards, David Guti�rrez and Robert J. Wilson.
# Title: Linking interannual variation in environment, phenology, and abundance for a montane butterfly community.
# Journal: Ecology.
# Data S1: R code used for phenology model

# This is an R script detailing the phenology model described and used in Stewart et al. (20XX; doi: ).

# Please contact the corresponding author James E. Stewart at j.e.stewart8@gmail.com with any questions or comments.
# Please contact the corresponding author for access to data which will allow the user to reconstruct analyses as presented in Stewart et al. (2019).
  # These data are part of ongoing analyses and are therefore not publicly accessible.

######

# This document outlines how the abundance data can be read in for a species, as well as the site data, then the abundance and phenology of the focal species is described using the novel modelling approach outlined in Stewart et al. (2018; doi: ).  

# The focus is to identify yearly differences in phenology and relative abundance for the focal species, and to discover if a community of species displays consistent responses.

rm(list = ls()) # clear memory

library(tidyr) 
library(plyr)
library(dplyr)
library(ggplot2) 
library(optimx)
library(optextras)
library(Rvmmin)

# Ensure wd is correctly set before beginning
setwd ("~\\TargetDirectory")

# First, we calculate some initial parameter estimates (parINIT) based on a best-fit scenario for a reduced model, then allow these to be used as input first-guess estimates for the full model. We add random noise to these initial parameter estimates before using them as input to the full model as an additional step to aid optimisation of the additional parameters introduced in the full model.

# The input data will need to be provided in .csv format. 
df <- read.csv(file = "Species1_CountData.csv", header = TRUE) # Read in species data. The csv file should follow the structure here: Column  1: Transect Names; Column 2: Transect Number; Column 4: Year; Column 4-17: DoY1-DoY13, where DoY1-13 is the day of the year on which survey 1-13 was undertaken at each transect; COlumn 18-30: N1-N13, where N1-13 is the count associated with each transect:DoY combination.
df <- tbl_df(df) # Create a tbl from the species data
Species.name <- "M. lachesis" # Define the species name in this format ("GenusInitialDOT_speciesname")

df.DoY <- df %>% select(Transect, Site, Year, DoY1:DoY13) # Day of year of each observation
df.N <- df %>% select(Transect, Site, Year, N1:N13) # Count of focal species at each observation 

# Convert dataframe to long format using tidyr
df.long <- tidyr::gather(df.DoY, Sample, DoY, DoY1:DoY13, na.rm = FALSE)
df.N.long <- tidyr::gather(df.N, Sample, N, N1:N13, na.rm = FALSE)
df.long$N <- df.N.long$N
df.long$y <- df.long$Year
FirstYr <- min(df.long$Year)
LastYr <- max(df.long$Year)
df.long$Year <- factor(df.long$Year)
# reorder transects according to altitude rather than alphabetical
df.long$Transect = factor(df.long$Transect,
                          levels(df.long$Transect)[c(19,20,2,8,18,10,4,12,6,11,7,14,1,16,15,9,5,17,3,13)])
rm(df, df.DoY, df.N, df.N.long) # Remove unnecessary objects
n.ind <- sum(complete.cases(df.long)) # count the number of individual observations (days at each site at which counts were performed)

# Plot of observed abundances  for the focal species at all sites
ggplot(arrange(df.long, Transect, Year, DoY), 
       aes(x = DoY, y = N, color = Year)) + geom_line() + geom_point() +
  xlim(140,260) +
  facet_wrap(~ Transect)

# Read in site data
df.Site <- read.csv(file = "DataSite.csv", header = TRUE) # This should contain data on site variables (e.g. elevation). In our case, Column 1: Transect Number (1-20); Column 2: Transect Name; Column 3: Altitude (km)
# If additional covariates are of interest, these may be read in from column 4 onwards.
df.Site <- tbl_df(df.Site)
# add normalised altitudes (Z): used when fitting the model
mu <- mean(df.Site$Altitude)
sd <- sd(df.Site$Altitude)
df.Site <- mutate(df.Site, Z = (Altitude - mu)/sd)


# Model of phenology - The first iteration of the model is a basic model which provides a reasonable 'first guess' at the main parameters. The ouptut from this first pass can then be fed into the full model, below.
# Model of phenology
# See Metadata S1 for details of the first iteration of this model
# We code and fit a likelihood function to the data data as follows. 

# Here are the data
df.long <- df.long[complete.cases(df.long),] # only consider complete cases
df.long$Z <- df.Site$Z[df.long$Site] # normalised altitudes
df.long$Z2 <- df.long$Z^2 # square of the normalised altitudes

# The log-likelihood parameterised by a list of vectors and scalars.
# Note: We feed in log-maximum abundances and log-phi so the likelihood
#   function continues if the optimisation routine tries negative
#   values for these. exp() of these values forces them to be positive.
LLmodel <-function(ln.n.maxs, u.vals, d.bar, q.vals, s, h1, h2, ln.phi) {  
  u.vals <- c(u.vals,-sum(u.vals)) # Estimated change in abundance for each year relative to 2004-2013 average
  q.vals <- c(q.vals,-sum(q.vals)) # Estimated phenological shift for each year relative to 2004-2013 average
  
  d <- df.long$DoY # Day of year
  y <- df.long$y - 2003 # lowest index is 1 (first year of count data is 2004)
  n <- df.long$N # Count
  i <- df.long$Site # Site number
  Z1 <- df.long$Z # Elevation
  Z2 <- df.long$Z2 # Elevation^2
  
  d.bars <- d.bar*(1.0 + h1*Z1 + h2*Z2) # peak days for each datum
  
  n.bars <- exp(ln.n.maxs[i])*exp(u.vals[y])*
    exp(-0.5*((d - d.bars - q.vals[y])/s)^2) # expected abundances
  
  a <- n.bars / exp(ln.phi)
  b <- 1.0 / exp(ln.phi)
  LLs <- lgamma(n+a) - lgamma(n+1) - lgamma(a) + a*log(b/(1+b)) - n*log(1+b)
  
  return(sum(LLs))
}

# the log-likelihood parameterised by a single vector (parINIT)
# this function is called by the optimisation routine
LL <- function(parINIT) {
  ln.n.maxs <- parINIT[1:20]
  u.vals <- parINIT[21:29]
  d.bar <- parINIT[30]
  q.vals <- parINIT[31:39]
  s <- parINIT[40]
  h1 <- parINIT[41] 
  h2 <- parINIT[42]
  ln.phi <- parINIT[43] 
  
  return(LLmodel(ln.n.maxs, u.vals, d.bar, q.vals, s, h1, h2, ln.phi))
}  

# generate set of initial parameter estimates
ln.n.maxs <- runif(20, min = 1, max = 4) # log-maximum abundance
u.vals <- rnorm(9, mean = 0, sd = 0.01)
d.bar <- 220
q.vals <- rnorm(9, mean = 0, sd = 1)
s <- 5
h1 <- 0.01
h2 <- 0.001
ln.phi <- 2 # log-phi

parINIT <- c(ln.n.maxs, u.vals, d.bar, q.vals, s, h1, h2, ln.phi)

# Displaying the first-guess parameters for focal species:
parINIT # display the first-guess parameters
LL(parINIT) # this should be a poor first guess, which is optimised below

# Note that the optimisation routine below is insensitive to the values supplied and, therefore, by the input parameters if these are altered within reasonable bounds of their current values. 
# Optimise parameters for basic model (find a better first gues for initial parameter estimates of full model) using optim.
result <- optim(par = parINIT, fn = LL, method = "BFGS",
                control = list(fnscale = -1, trace = 10, maxit = 10000))
parINIT <- result$par

# The optimisation routine returned the following parameters for the focal species:

parINIT # display the best-fit parameters

# The maximum log-likelihood for the focal species is:
LL(parINIT) # display the maximum log-likelihood
#
#
#
#
#
#
# Now we move on to defining and fitting the full phenology model
#
#
#
#
#
#
#
rm(list= ls()[!(ls() %in% 'parINIT')]) # Remove all objects except the optimised first guess parameter estimates

library(doParallel)
library(parallel) # We use parallel processing for optimisation to speed up the process
registerDoParallel()
getDoParWorkers()

library(tidyr)
library(plyr) 
library(dplyr) 
library(ggplot2) 

# Ensure wd is correctly set before commencing analysis
# Use getwd() to check current directory

setwd ("~\\TargetDirectory")
df <- read.csv(file = "Species1_CountData.csv", header = TRUE) # Read in species data again, as described above
df <- tbl_df(df) # Create a tbl from the species data
Species.name <- "M. lachesis" # Define the species name in this format ("GenusInitialDOT_speciesname")
GenusINIT <- "M"
SpName <- "lachesis"

# Input maximum number of parameters to be estimated
n.inputpar <- 53

# Re-arrange some data
df.DoY <- df %>% select(Transect, Site, Year, DoY1:DoY13)
df.N <- df %>% select(Transect, Site, Year, N1:N13)
df.long <- tidyr::gather(df.DoY, Sample, DoY, DoY1:DoY13, na.rm = FALSE)
df.N.long <- tidyr::gather(df.N, Sample, N, N1:N13, na.rm = FALSE)
df.long$N <- df.N.long$N
df.long$y <- df.long$Year
FirstYr <- min(df.long$Year)
LastYr <- max(df.long$Year)
df.long$Year <- factor(df.long$Year)
# reorder transects according to altitude rather than alphabetical
df.long$Transect = factor(df.long$Transect,
                          levels(df.long$Transect)[c(19,20,2,8,18,10,4,12,6,11,7,14,1,16,15,9,5,17,3,13)])
rm(df, df.DoY, df.N, df.N.long) # Remove unnecessary objects
n.ind <- sum(complete.cases(df.long)) # count the number of individual observations

# Read in site data as above
df.Site <- read.csv(file = "DataSite.csv", header = TRUE)
df.Site <- tbl_df(df.Site)

# add normalised altitudes (Z): used when fitting the model
muAlt <- mean(df.Site$Altitude)
sdAlt <- sd(df.Site$Altitude)
df.Site <- mutate(df.Site, Z = (Altitude - muAlt)/sdAlt)

# Model of phenology

# The full model is coded below. For a description of the model, please refer to the main text, pages 6 - 9.

df.long <- df.long[complete.cases(df.long),] # only consider complete cases
df.long$Z <- df.Site$Z[df.long$Site] # normalised altitudes
df.long$Z2 <- df.long$Z^2 # square of the normalised altitudes

df.long$Altitude <- df.Site$Altitude[df.long$Site] # altitudes

# Set up initial Nmod and Tmod (N and T in Equation 1)

  Nmod = 0
  Tmod = 0

# Define likelihood function
LLmodel <- function(n.star.s, d.star, sd.star, ln.phi, u.vals, q.vals, h1, h2, r.vals, g){
  # g, h1, h2, V1, V2, V3, u.vals, q.vals, r.vals, a.vals, b.vals){
  
  u.vals <- c(u.vals, -sum(u.vals)) # Estimated change in abundance for each year relative to 2004-2013 average
  q.vals <- c(q.vals, -sum(q.vals)) # Estimated phenological shift for each year relative to 2004-2013 average
  r.vals <- c(r.vals, -sum(r.vals)) # Estimated change in duration of emergence period for each year relative to 2004-2013 average
  
  d <- df.long$DoY# Day of year
  y <- df.long$y -2003 # lowest index is 1 (The first year of species count data is 2004)
  n <- df.long$N # Count
  i <- df.long$Site # Site number
  Z1 <- df.long$Z
  Z2 <- df.long$Z2
  # X1 <- df.long$X1 # These X parameters may be added if the model is to include additional covariates that are assumed to influence phenology or abundance
    # X1 could represent, for example, insolation and X2 could represent, for example, total tree cover at a site.
  # X2 <- df.long$X2 # These X parameters may be added if the model is to include additional covariates that are assumed to influence phenology or abundance
  Altitude <- df.long$Altitude
  Altitude2 <- Altitude*Altitude
  Z1 <- df.long$Altitude

  # Note that some parameters have multiplicative scaling applied (e.g. *100 or *0.01)
  # This is to ensure that all estimated parameters are of approximately the same magnitude, which improves the efficiency of model fitting
  # This parameter scaling is accounted for in the size of the initial parameter estimates and subsequent calculations.
  # Equation 2:
  Nmod <- (exp(n.star.s[i])) * exp((u.vals[y]*0.1))
  # Preparation for Equation 3
  # Equation 4:
  d.bars <- (d.star*100) * (1.0 + ((h1*0.01)*Z1) + ((h2*0.001)*Z2))
  # It is conceivable that a habitat variable, for example relative insolation at a site, (X1) may affect the timing of peak abundance
  # If a test of this is required, d.bars should be modified to the following:
  # d.bars <- (d.star*100) * (1.0 + (W1*X1)) * (1.0 + ((h1*0.01)*Z1) + ((h2*0.001)*Z2))
  # Where parameter W1 determines the effect of habitat variable X1 on phenology
  # Equation 5 :
  sd.bar <- (sd.star*10) * (1.0 + ((g*0.1)*(Z1))) * exp((r.vals[y]*0.1))
  # It is conceivable that a habitat variable, for example total tree cover at a site, (X2) may affect the duration of emergence 
  # If a test of this is required, sd.bar should be modified to the following:
  # sd.bar <- (sd.star*10) * (1.0 + ((g*0.1)*(Z1))) * (1.0 + W2*X2) * exp((r.vals[y]*0.1))
  # Where parameter W2 determines the effect of habitat variable X2 on phenology
  # Similarly, such habitat variables may affect, for example, total count at a site
  # In such a case, Nmod (Equation 2, above) could be similarly modified to read Nmod <- (exp(n.star.s[i])) * exp(V1*X1 + V2*X2) * exp((u.vals[y]*0.1))
  
  # Equation 3:
  Tmod <- exp(-0.5 * (((d - d.bars - q.vals[y])/(sd.bar))^2))
  
  # Equation 1
  n.bar <- Nmod * Tmod
  
  # Preparation for - and execution of - equations 6 and 7
  a_n <- n.bar/exp(ln.phi)
  b_n <- 1.0 /exp(ln.phi)
  
  LLs <- lgamma(n + a_n) - lgamma(n + 1.0) - lgamma(a_n) + (a_n * log(b_n/(1.0 + b_n))) - (n * log (1.0 + b_n))
  
  return(sum(LLs))    
}
# THe following function returns the log-likelihood (LL) estimate for the associated parameter estimates (par)
# Note that we use a minimisation routine rather than a maximisation routine for optimisation, so here we actually return -LL, rather than LL
LL <- function(par) {
  n.star.s <- par[1:20]
  d.star <- par[21]
  sd.star <- par[22]
  ln.phi <- par[23]
  
  u.vals <- par[24:32]
  q.vals <- par[33:41]
  h1 <- par[42]
  h2 <- par[43]
  r.vals <- par[44:52]
  g <- par[53]
  # Any additional parameters relating to habitat variables (e.g. V1 or W1, suggested above) would have to be added here:
  # V1 <- par[54]
  # W1 <- par[55]
  # W2 <- par[56]
  # These parameters would also need to be added in the correct order to the line below (return(-1*...))
  return(-1*(LLmodel(n.star.s, d.star, sd.star, ln.phi, u.vals, q.vals, h1, h2, r.vals, g))) 
  
}

# Generate initial parameter estimates - some are random, some are enhanced (defined by the best-fit in the basic model introduced earlier - parINIT). Comments included to suggest random intial parameter estimates instead of optimised intial parameter estimates.
# Random noise is added to the 'enhanced' initial parameter estimates defined by the best-fit estimates from the basic model. This aids optimisation of the additional parameters that were not included in the initial model.
# See Table 1 of the main text for parameter definitions
# Note: We feed in log-maximum abundances and log-phi so the likelihood
#   function continues if the optimisation routine tries negative
#   values for these. exp() of these values forces them to be positive.
n.star.s <-  jitter(parINIT[1:20]) #runif(20, min = -3, max = 3) # log max abundance # We use log estimates here in case the optimisation routine tries negative values for these parameters.
d.star <- jitter((parINIT[30]/100)) # rnorm(1, mean = 1.95, sd = 0.05) #  # rnorm(1, mean = 1.85, sd = 0.05)
sd.star <- jitter(parINIT[40]/10) #  rnorm(1, mean = 1.2, sd = 0.05)# rnorm(1, mean = 1.4, sd = 0.05)
ln.phi <- jitter(parINIT[43]) # rnorm(1, mean = 2, sd = 0.1)# rnorm(1, mean = 2, sd = 0.1)
g <- 0 # rnorm(1,-0.1,0.05) # g <- exp(-g) # for use if the relation between the standard deviation of the duration of emergence is assumed to be exponential, rather than linear
h1 <- jitter(parINIT[41]*100) # 0.01
h2 <- jitter(parINIT[42]*1000) # 0.001
u.vals <- jitter(parINIT[21:29]*10) # rnorm(9, mean = 0, sd = 1)  # rnorm(9, mean = 0, sd = 1) 
q.vals <- jitter(parINIT[31:39]) # rnorm(9, mean = 0, sd = 1) # rnorm(9, mean = 0, sd = 1) 
r.vals <- rnorm(9, mean = 0, sd = 1)
# Generate additional estimates for additional parmeters e.g. V1, W1. Also include them in the code below (par <- c(...))
par <- c(n.star.s, d.star, sd.star, ln.phi, u.vals, q.vals, h1, h2, r.vals, g) # Initial parameter estimates

parINITfull <- par # Initial parameter estimates

# Displaying the first-guess parameters and the associated log likelihood for the focal species:
par # display the first-guess parameters
LL(par) # this should be a poor first guess

# Note that the optimisation routine below is insensitive to the values supplied this poor first guess and, therefore, by the input parameters if these are altered within reasonable bounds of their current values.
# Set up parameter table and masking set for optimisation routine. This masking set allows some parameters to be set at 0, thus excluding those terms from the model. This allows for AIC comparison of n unique models each with a unique combination of variables.
# Setting up masking variables to be passed to Rvmmin (bdmsk = ...) 
# These masks allow some parameters to be set at 0 (excluding those terms rom the model)
# n masks are defined to allow n separate models to be tested, each with a different set of ecologically-relevant variables; these models are then compared using AIC
# Masking sets will need to be modified for cases in which additional parameters are estimated.
msk1 <- (rep(3,n.inputpar))
mskdf <- as.data.frame(msk1)
mskdf$msk1	<-	bdmsk_1	<-	c(	rep(1,23),	rep(1,9),	rep(1,9),	1,	1,	rep(1,9),	1	)
mskdf$msk2	<-	bdmsk_2	<-	c(	rep(1,23),	rep(0,9),	rep(1,9),	1,	1,	rep(1,9),	1	)
mskdf$msk3	<-	bdmsk_3	<-	c(	rep(1,23),	rep(0,9),	rep(0,9),	1,	1,	rep(1,9),	1	)
mskdf$msk4	<-	bdmsk_4	<-	c(	rep(1,23),	rep(0,9),	rep(1,9),	0,	1,	rep(1,9),	1	)
mskdf$msk5	<-	bdmsk_5	<-	c(	rep(1,23),	rep(0,9),	rep(1,9),	1,	0,	rep(1,9),	1	)
mskdf$msk6	<-	bdmsk_6	<-	c(	rep(1,23),	rep(0,9),	rep(1,9),	1,	1,	rep(0,9),	1	)
mskdf$msk7	<-	bdmsk_7	<-	c(	rep(1,23),	rep(0,9),	rep(1,9),	1,	1,	rep(1,9),	0	)
mskdf$msk8	<-	bdmsk_8	<-	c(	rep(1,23),	rep(0,9),	rep(0,9),	0,	1,	rep(1,9),	1	)
mskdf$msk9	<-	bdmsk_9	<-	c(	rep(1,23),	rep(0,9),	rep(0,9),	1,	0,	rep(1,9),	1	)
mskdf$msk10	<-	bdmsk_10	<-	c(	rep(1,23),	rep(0,9),	rep(0,9),	1,	1,	rep(0,9),	1	)
mskdf$msk11	<-	bdmsk_11	<-	c(	rep(1,23),	rep(0,9),	rep(0,9),	1,	1,	rep(1,9),	0	)
mskdf$msk12	<-	bdmsk_12	<-	c(	rep(1,23),	rep(0,9),	rep(1,9),	0,	0,	rep(1,9),	1	)
mskdf$msk13	<-	bdmsk_13	<-	c(	rep(1,23),	rep(0,9),	rep(1,9),	0,	1,	rep(0,9),	1	)
mskdf$msk14	<-	bdmsk_14	<-	c(	rep(1,23),	rep(0,9),	rep(1,9),	0,	1,	rep(1,9),	0	)
mskdf$msk15	<-	bdmsk_15	<-	c(	rep(1,23),	rep(0,9),	rep(1,9),	1,	0,	rep(0,9),	1	)
mskdf$msk16	<-	bdmsk_16	<-	c(	rep(1,23),	rep(0,9),	rep(1,9),	1,	0,	rep(1,9),	0	)
mskdf$msk17	<-	bdmsk_17	<-	c(	rep(1,23),	rep(0,9),	rep(1,9),	1,	1,	rep(0,9),	0	)
mskdf$msk18	<-	bdmsk_18	<-	c(	rep(1,23),	rep(0,9),	rep(0,9),	0,	0,	rep(1,9),	1	)
mskdf$msk19	<-	bdmsk_19	<-	c(	rep(1,23),	rep(0,9),	rep(0,9),	0,	1,	rep(0,9),	1	)
mskdf$msk20	<-	bdmsk_20	<-	c(	rep(1,23),	rep(0,9),	rep(0,9),	0,	1,	rep(1,9),	0	)
mskdf$msk21	<-	bdmsk_21	<-	c(	rep(1,23),	rep(0,9),	rep(0,9),	1,	0,	rep(0,9),	1	)
mskdf$msk22	<-	bdmsk_22	<-	c(	rep(1,23),	rep(0,9),	rep(0,9),	1,	0,	rep(1,9),	0	)
mskdf$msk23	<-	bdmsk_23	<-	c(	rep(1,23),	rep(0,9),	rep(0,9),	1,	1,	rep(0,9),	0	)
mskdf$msk24	<-	bdmsk_24	<-	c(	rep(1,23),	rep(0,9),	rep(1,9),	1,	0,	rep(0,9),	0	)
mskdf$msk25	<-	bdmsk_25	<-	c(	rep(1,23),	rep(0,9),	rep(1,9),	0,	0,	rep(0,9),	1	)
mskdf$msk26	<-	bdmsk_26	<-	c(	rep(1,23),	rep(0,9),	rep(1,9),	0,	0,	rep(1,9),	0	)
mskdf$msk27	<-	bdmsk_27	<-	c(	rep(1,23),	rep(0,9),	rep(1,9),	0,	1,	rep(0,9),	0	)
mskdf$msk28	<-	bdmsk_28	<-	c(	rep(1,23),	rep(0,9),	rep(0,9),	0,	0,	rep(0,9),	1	)
mskdf$msk29	<-	bdmsk_29	<-	c(	rep(1,23),	rep(0,9),	rep(1,9),	0,	0,	rep(0,9),	0	)
mskdf$msk30	<-	bdmsk_30	<-	c(	rep(1,23),	rep(0,9),	rep(0,9),	1,	0,	rep(0,9),	0	)
mskdf$msk31	<-	bdmsk_31	<-	c(	rep(1,23),	rep(0,9),	rep(0,9),	0,	1,	rep(0,9),	0	)
mskdf$msk32	<-	bdmsk_32	<-	c(	rep(1,23),	rep(0,9),	rep(0,9),	0,	0,	rep(1,9),	0	)
mskdf$msk33	<-	bdmsk_33	<-	c(	rep(1,23),	rep(0,9),	rep(0,9),	0,	0,	rep(0,9),	0	)
mskdf$msk34	<-	bdmsk_34	<-	c(	rep(1,23),	rep(1,9),	rep(0,9),	1,	1,	rep(1,9),	1	)
mskdf$msk35	<-	bdmsk_35	<-	c(	rep(1,23),	rep(1,9),	rep(0,9),	0,	1,	rep(1,9),	1	)
mskdf$msk36	<-	bdmsk_36	<-	c(	rep(1,23),	rep(1,9),	rep(0,9),	1,	0,	rep(1,9),	1	)
mskdf$msk37	<-	bdmsk_37	<-	c(	rep(1,23),	rep(1,9),	rep(0,9),	1,	1,	rep(0,9),	1	)
mskdf$msk38	<-	bdmsk_38	<-	c(	rep(1,23),	rep(1,9),	rep(0,9),	1,	1,	rep(1,9),	0	)
mskdf$msk39	<-	bdmsk_39	<-	c(	rep(1,23),	rep(1,9),	rep(0,9),	1,	1,	rep(1,9),	1	)
mskdf$msk40	<-	bdmsk_40	<-	c(	rep(1,23),	rep(1,9),	rep(0,9),	0,	0,	rep(1,9),	1	)
mskdf$msk41	<-	bdmsk_41	<-	c(	rep(1,23),	rep(1,9),	rep(0,9),	0,	1,	rep(0,9),	1	)
mskdf$msk42	<-	bdmsk_42	<-	c(	rep(1,23),	rep(1,9),	rep(0,9),	0,	1,	rep(1,9),	0	)
mskdf$msk43	<-	bdmsk_43	<-	c(	rep(1,23),	rep(1,9),	rep(0,9),	0,	1,	rep(1,9),	1	)
mskdf$msk44	<-	bdmsk_44	<-	c(	rep(1,23),	rep(1,9),	rep(0,9),	1,	0,	rep(0,9),	1	)
mskdf$msk45	<-	bdmsk_45	<-	c(	rep(1,23),	rep(1,9),	rep(0,9),	1,	0,	rep(1,9),	0	)
mskdf$msk46	<-	bdmsk_46	<-	c(	rep(1,23),	rep(1,9),	rep(0,9),	1,	0,	rep(1,9),	1	)
mskdf$msk47	<-	bdmsk_47	<-	c(	rep(1,23),	rep(1,9),	rep(0,9),	1,	1,	rep(0,9),	0	)
mskdf$msk48	<-	bdmsk_48	<-	c(	rep(1,23),	rep(1,9),	rep(0,9),	1,	1,	rep(0,9),	1	)
mskdf$msk49	<-	bdmsk_49	<-	c(	rep(1,23),	rep(1,9),	rep(0,9),	1,	1,	rep(1,9),	0	)
mskdf$msk50	<-	bdmsk_50	<-	c(	rep(1,23),	rep(1,9),	rep(0,9),	0,	0,	rep(0,9),	1	)
mskdf$msk51	<-	bdmsk_51	<-	c(	rep(1,23),	rep(1,9),	rep(0,9),	0,	0,	rep(1,9),	0	)
mskdf$msk52	<-	bdmsk_52	<-	c(	rep(1,23),	rep(1,9),	rep(0,9),	0,	0,	rep(1,9),	1	)
mskdf$msk53	<-	bdmsk_53	<-	c(	rep(1,23),	rep(1,9),	rep(0,9),	0,	1,	rep(0,9),	0	)
mskdf$msk54	<-	bdmsk_54	<-	c(	rep(1,23),	rep(1,9),	rep(0,9),	0,	1,	rep(0,9),	1	)
mskdf$msk55	<-	bdmsk_55	<-	c(	rep(1,23),	rep(1,9),	rep(0,9),	0,	1,	rep(1,9),	0	)
mskdf$msk56	<-	bdmsk_56	<-	c(	rep(1,23),	rep(1,9),	rep(0,9),	1,	1,	rep(0,9),	0	)
mskdf$msk57	<-	bdmsk_57	<-	c(	rep(1,23),	rep(1,9),	rep(0,9),	1,	0,	rep(0,9),	0	)
mskdf$msk58	<-	bdmsk_58	<-	c(	rep(1,23),	rep(1,9),	rep(0,9),	1,	0,	rep(0,9),	1	)
mskdf$msk59	<-	bdmsk_59	<-	c(	rep(1,23),	rep(1,9),	rep(0,9),	1,	0,	rep(1,9),	0	)
mskdf$msk60	<-	bdmsk_60	<-	c(	rep(1,23),	rep(1,9),	rep(0,9),	0,	0,	rep(0,9),	0	)
mskdf$msk61	<-	bdmsk_61	<-	c(	rep(1,23),	rep(1,9),	rep(0,9),	1,	0,	rep(0,9),	0	)
mskdf$msk62	<-	bdmsk_62	<-	c(	rep(1,23),	rep(1,9),	rep(0,9),	0,	1,	rep(0,9),	0	)
mskdf$msk63	<-	bdmsk_63	<-	c(	rep(1,23),	rep(1,9),	rep(0,9),	0,	0,	rep(1,9),	0	)
mskdf$msk64	<-	bdmsk_64	<-	c(	rep(1,23),	rep(1,9),	rep(0,9),	0,	0,	rep(0,9),	1	)
mskdf$msk65	<-	bdmsk_65	<-	c(	rep(1,23),	rep(1,9),	rep(1,9),	0,	1,	rep(1,9),	1	)
mskdf$msk66	<-	bdmsk_66	<-	c(	rep(1,23),	rep(1,9),	rep(1,9),	0,	0,	rep(1,9),	1	)
mskdf$msk67	<-	bdmsk_67	<-	c(	rep(1,23),	rep(1,9),	rep(1,9),	0,	1,	rep(0,9),	1	)
mskdf$msk68	<-	bdmsk_68	<-	c(	rep(1,23),	rep(1,9),	rep(1,9),	0,	1,	rep(1,9),	0	)
mskdf$msk69	<-	bdmsk_69	<-	c(	rep(1,23),	rep(1,9),	rep(1,9),	0,	0,	rep(0,9),	1	)
mskdf$msk70	<-	bdmsk_70	<-	c(	rep(1,23),	rep(1,9),	rep(1,9),	0,	1,	rep(0,9),	1	)
mskdf$msk71	<-	bdmsk_71	<-	c(	rep(1,23),	rep(1,9),	rep(1,9),	0,	1,	rep(1,9),	1	)
mskdf$msk72	<-	bdmsk_72	<-	c(	rep(1,23),	rep(1,9),	rep(1,9),	0,	0,	rep(0,9),	0	)
mskdf$msk73	<-	bdmsk_73	<-	c(	rep(1,23),	rep(1,9),	rep(1,9),	0,	0,	rep(1,9),	1	)
mskdf$msk74	<-	bdmsk_74	<-	c(	rep(1,23),	rep(1,9),	rep(1,9),	0,	1,	rep(1,9),	0	)
mskdf$msk75	<-	bdmsk_75	<-	c(	rep(1,23),	rep(1,9),	rep(1,9),	0,	0,	rep(0,9),	0	)
mskdf$msk76	<-	bdmsk_76	<-	c(	rep(1,23),	rep(1,9),	rep(1,9),	0,	0,	rep(1,9),	0	)
mskdf$msk77	<-	bdmsk_77	<-	c(	rep(1,23),	rep(1,9),	rep(1,9),	1,	0,	rep(1,9),	1	)
mskdf$msk78	<-	bdmsk_78	<-	c(	rep(1,23),	rep(1,9),	rep(1,9),	1,	0,	rep(1,9),	0	)
mskdf$msk79	<-	bdmsk_79	<-	c(	rep(1,23),	rep(1,9),	rep(1,9),	1,	0,	rep(0,9),	1	)
mskdf$msk80	<-	bdmsk_80	<-	c(	rep(1,23),	rep(1,9),	rep(1,9),	1,	0,	rep(0,9),	0	)
mskdf$msk81	<-	bdmsk_81	<-	c(	rep(1,23),	rep(1,9),	rep(1,9),	1,	1,	rep(0,9),	1	)
mskdf$msk82	<-	bdmsk_82	<-	c(	rep(1,23),	rep(1,9),	rep(1,9),	1,	1,	rep(0,9),	0	)
mskdf$msk83	<-	bdmsk_83	<-	c(	rep(1,23),	rep(1,9),	rep(1,9),	1,	1,	rep(1,9),	0	)
mskdf$msk84	<-	bdmsk_84	<-	c(	rep(1,23),	rep(0,9),	rep(0,9),	0,	0,	rep(0,9),	0	)

maskno <- ncol(mskdf)
# Set uppper and lower bounds on parameters to improve efficiency and avoid nonsensical parameter estimates
# Example given below, but these can be altered depending on the species in question.
# Bounds will need to be modified for cases in which additional parameters are estimated.
par_lower <- c(rep(-250,20),1.250,0.6,-6,rep(-18,9),rep(-25,9),-10,-160,rep(-15,9),-8)
par_upper <- c(rep(8,20),2.45,2.6,6,rep(12,9),rep(25,9),16,160,rep(12,9),8)

# Prepare for model output
# Set up dataframe to take output parameters, LL, K, convergence values
# The dimensions of this dataframe are determined by the maximum number of parameters in the model, and allows for addition of other calculated values, such as the log-likelihood.
pars2mat <- matrix(c(rep(0, n.inputpar+7),rep(0,n.inputpar+7)), ncol = 2, nrow = n.inputpar+7, dimnames = NULL, byrow = TRUE)
pars2 <- as.data.frame(pars2mat)

# Define the number of masks to be used during optimisation/ model selection
bdmsklist <- as.list(1:maskno)
# Set up mask lists
bdmsk <- matrix(c(bdmsk_1, bdmsk_2), nrow = 2, ncol = n.inputpar, dimnames = NULL, byrow = TRUE)
bdmsknames <- paste("bdmsk_", 1:(length(bdmsklist)), sep ="")
bdmskdf <- as.data.frame(bdmsk, row.names = bdmsknames)
allmasks.i <- unique(bdmsknames)
parnames <- paste("par_", 1:(length(bdmsklist)), sep = "")
par.i <- unique(parnames)

# Set up allpar.p dataframe to accept initial parameters used in model
pardf <- (rep(2,n.inputpar))
allpar.p <- as.data.frame(pardf)
# Fill in allpar.p with parameters for all models to be optimised/ selected between
for (p in 1:length(bdmsklist)){
  allpar.p[p] <- parINITfull
}  
# Where mskdf = 0, set equivalent parameter to 0 (i.e. these parameters are being excluded from the model for this optimisation run) - this uses two dataframes of equivalent structure (i.e. a given element corresponds to the same parameter)
allpar.p[mskdf == 0] <- 0

# Optimise model parameters using parallel processing

optimresults <- foreach(m=1:length(mskdf), .combine = cbind, .verbose = TRUE, .packages = c("Rvmmin", "optextras")) %dopar% {
  par_rvmmin <- allpar.p[,m] 
  result <- Rvmmin(par = par_rvmmin, fn = LL, gr = "grcentral", bdmsk = as.numeric(unlist(mskdf[m])),
                   lower = par_lower, upper = par_upper, control = list(trace = 1, maxfeval=30000, maxit=30000)) 
}

# Add results to table (including useful comments on model convergence for each iteration)
for(i in 1:length(bdmsklist)){
  par_opt <- as.numeric(unlist(optimresults[1,i]))
  pars2[,i] = c(par_opt,0,0,0,0,0,0,0) # add best fit parameters to pars2 (values 1:55), and 0s for next values, which will be filled in below:
  pars2[(n.inputpar+1), i] = LL(par_opt) # add LL of these parameters
  pars2[(n.inputpar+2), i] = as.numeric(unlist(optimresults[4,i])) # did the optimisation converge? 0 is good
  pars2[(n.inputpar+3), i] = as.numeric(unlist(optimresults[2,i])) # repeats LL
  mskinfo <- as.numeric(unlist(optimresults[6,i]))
  pars2[(n.inputpar+4), i] = length(mskinfo[mskinfo != 0]) # K (number of non-zero parameters)
  if((as.character(unlist(optimresults[5,i]))) == "Rvmminb appears to have converged"){pars2[(n.inputpar+7), i] <- 1} # Checks convergence
}
pars2[,((length(bdmsklist))+1)] <- c(parINITfull,rep(9999,7))

# Calculate AIC and d_AIC for all candidate models.

currentLL <- pars2[(n.inputpar+1), 1:length(bdmsklist)]
currentK <- pars2[(n.inputpar+4), 1:length(bdmsklist)]
current_theta <- exp(pars2[25, 1:length(bdmsklist)])
as.numeric(currentLL)
as.numeric(currentK)
as.numeric(current_theta)

AICdf <- as.data.frame(rep(1,1))

AIC <- 0
for(i in 1:length(bdmsklist)) {
  AIC[i] <- (2*(currentLL[i]) + (2*currentK[i])) 
  pars2[(n.inputpar+5), i] <- AIC[i]
  AICdf[1,i] <- AIC[i]
} 

pars2a <- pars2

# If method did not converge on an acceptable point, set AIC to 9999
# This allows us to easily identify non-convergence
for (i in 1:ncol(pars2a)){
  if(pars2a[(n.inputpar+2),i] > 0 & pars2a[(n.inputpar+2),i] < 21){ pars2a[(n.inputpar+5),i] <- 9999}
  if(pars2a[(n.inputpar+2),i] > 0 & pars2a[(n.inputpar+2),i] < 21){ AICdf[1,i] <- 9999}
  if(pars2a[(n.inputpar+2),i] > 0 & pars2a[(n.inputpar+2),i] < 21){ pars2a[(n.inputpar+6),i] <- 9999}
}

minAIC <- min(AICdf, na.rm = TRUE) # calculate minimum AIC value

for(i in 1:length(bdmsklist)) {
  pars2a[(n.inputpar+6), i] <- pars2a[(n.inputpar+5), i] - minAIC # add values of delta-AIC
}

# Write all model output to a .csv file
TODAY <- Sys.Date()
TODAY <- format(TODAY, format="%d%b%y")
pars2a_filename <- paste("OptParEstimates_",GenusINIT,"_",SpName,"_",TODAY,".csv", sep = "") # set filename to include todays date and species name
write.csv(pars2a, pars2a_filename)
# Find best fit parameter estiamtes based on AIC

# # Rather than optimising all combinations of models, it is possible to test one model at a time:
# # '78' in this section can be replaced by the mask number of the model under scrutiny
# par78 <- allpar.p[78]
# par78[mskdf[78] == 0] <- 0
# par78v <- unlist(par78)
# par78v <- as.numeric(par78v)
# # Indexing can be used to alter individual initial parameter estimates within par78v before optimisation
# # For example, to set the initial guess for d.star at 2.01, set par78v[21] <- 2.01
# Here, we use Rvmmin to optimise the parameter estimates for model 78:
# result_78 <- Rvmmin(par = par78v, fn = LL, gr = "grcentral", bdmsk = as.numeric(unlist(mskdf[78])),
#                     lower = par_lower, upper = par_upper, control = list(trace = 10, maxfeval=30000, maxit=30000))

# This next step automates the process of finding the 'best' set of parameter estimates, using AIC as a criteria
# Finds those with a delta-AIC less than 6 units from the minimum AIC model, then assumes the model in this set with the fewest parameters is the most parsimonious.
# In practice, it is best to perform this selection by hand, which allows the user to compare models and check for nested/non-nested models within the candidate set.
# Model selection by hand also allows better scrutiny of individual models, to identify non-convergence and to troubleshoot any resulting problems, should they arise.

for (i in 1:ncol(pars2a)){
  if(pars2a[(n.inputpar+7),i] > 6){ pars2a[(n.inputpar+4),i] <- 9999}}
bestcol <- which.min(pars2a[(n.inputpar+4),])

bestcol # This is the column in the output dataframe of parameter estimates that contains the best AIC model   

bestfit <- pars2[1:n.inputpar, bestcol]# specify row containing best-fit parameters, based on assessment of AIC etc
# If manual checking of model fits identifies a different column of parameters as the best fitting, then replace 'bestcol' with the column number of the best fitting parameters
# e.g. if parameters in column 82 fit best, use command: bestfit <- pars2[1:n.inputpar, 82]

# The optimisation routine returned the following parameters for the focal species:
par <- bestfit # bestfit # define par based on assessment of LL, AIC etc (bestfit is defined above to specify column in pars2 containing bestfit model)
par # display the best-fit parameters
# The maximum log-likelihood for *`r Species.name`* is:
LL(par) # display the maximum log-likelihood

# unpack the parameters
# the par array will need to be respecified if the number of years of data is changed
#       i.e. change " <- par[x:xx]"
# Or if the number of parameters is changed
n.star.s <- par[1:20]
d.star <- par[21]
sd.star <- par[22]
ln.phi <- par[23]

u.vals <- par[24:32]
q.vals <- par[33:41]
h1 <- par[42]
h2 <- par[43]
r.vals <- par[44:52]
g <- par[53]

u.vals <- c(u.vals, -sum(u.vals)) # Estimated change in abundance for each year relative to 2004-2013 average
q.vals <- c(q.vals, -sum(q.vals)) # Estimated phenological shift for each year relative to 2004-2013 average
r.vals <- c(r.vals, -sum(r.vals)) # Estimated change in duration of emergence period for each year relative to 2004-2013 average

d <- df.long$DoY# Day of year
y <- df.long$y -2003 # lowest index is 1 (The first year of species count data is 2004)
n <- df.long$N # Count
i <- df.long$Site # Site number
Altitude <- df.long$Altitude
Altitude2 <- Altitude*Altitude
Z1 <- df.long$Z
Z2 <- df.long$Z2

# Note that some parameters have multiplicative scaling applied (e.g. *100 or *0.01)
# This is to ensure that all estimated parameters are of approximately the same magnitude, which improves the efficiency of model fitting
# This parameter scaling is accounted for in the size of the initial parameter estimates and subsequent calculations.
# The code below should match the model specified above, so will have to be altered if additional parameters are estimated
# Equation 2:
Nmod <- (exp(n.star.s[i])) * exp((u.vals[y]*0.1))

# Preparation for Equation 3
# Equation 4:
d.bars <- (d.star*100) * (1.0 + ((h1*0.01)*Z1) + ((h2*0.001)*Z2))
# Equation 5:
sd.bar <- (sd.star*10) * (1.0 + ((g*0.1)*(Z1))) * exp((r.vals[y]*0.1))

# Equation 3:
Tmod <- exp(-0.5 * (((d - d.bars - q.vals[y])/(sd.bar))^2))

# Equation 1
n.bar <- Nmod * Tmod
                          
# Preparation for - and execution of - equations 7 and 8
a_n <- n.bar/exp(ln.phi)
b_n <- 1.0 /exp(ln.phi)
                          
df.long$Predicted <- n.bar # add the predictions (n.bar contains the predicated abundance at each count)

# Below is the predicted abundances according to the best-fit model  for the focal species:
ggplot(arrange(df.long, Transect, Year, DoY), 
       aes(x = DoY, y = Predicted, color = Year)) + geom_point() + geom_line() +
  xlab("Julian day") + ylab("Predicted abundance") + xlim(140,260) +
  facet_wrap(~ Transect)

# How well did the model fit for the focal species?
# Plot predicted vs observed abundances
# Extract R^2 value from linear model of observed abundance (y) against predicted abundance (x)
lm_nbar_n_sum = summary(lm(n~n.bar))
r2_nbar_n = lm_nbar_n_sum$adj.r.squared
#Extract p value from linear model of observed abundance (y) against predicted abundance (x)
myP_nbar_n = lm_nbar_n_sum$coefficients[2,4]
                          
# Note that plot titles require adjustment prior to output, depending on format
# Currently formatted for Knit PDF output
                          
par(mar=c(6,3,0.7,0.7)+0.3)
plot(x = n.bar, y = n, xlab = "Predicted abundance", ylab = "Observed abundance", las = 1, mgp = c(2.5,1,0))
abline(a = 0, b = 1, col = "red")  # display 1:1 line as a red line
abline(lm(n~n.bar), col = "blue", lty = 2) # display line of best-fit to the data (y vs x) as a dashed blue line
# lab.loc sets location of mtext subtitle relative to xlim
lab.loc <- (par("usr")[2]) - (par("usr")[1])
lab.loc <- -(0.135 * lab.loc)
lab.loc <- (par("usr")[1]) + lab.loc
mtext(("Predicted abundance against observed abundance, \nshowing regression line of best fit (blue) and the 1:1 line (red)."), 1, line = 4.6, adj = 0) 
                          
## Outliers
                          
# The log-likelihoods for each datum can be used to indicate possible errors with data entry, or to otherwise identify outliers. 
                          
a <- n.bar / exp(ln.phi)
b <- 1.0 / exp(ln.phi)
LLs <- lgamma(n+a) - lgamma(n+1) - lgamma(a) + a*log(b/(1+b)) - n*log(1+b)
# Dataframe of LLs ####
# The following code creates a dataframe including LLs and key variables, then sorts the dataframe according to absolute value of LLs, to assess possible errors with data entry.
df.LLs <- df.long %>% select(Transect, Site, Year, DoY, N, Predicted)
df.LLs$LLs <- LLs
df.LLs[order(df.LLs$LLs),]
df.LLs <- df.LLs[order(df.LLs$LLs),]
                          
# Write this df to a CSV file
LLs_a_filename <- paste("LLs_PhenologyModel_",GenusINIT,"_",SpName,"_",TODAY,".csv", sep = "") # set filename to include todays date and species name
write.csv(df.LLs, LLs_a_filename)
                          
# Extract 4 rows associated with highest absolute LLs
Large_4LLs <- df.LLs[1:4,] # These are the four entries that are most inconsistent with the model  for the focal species
# Note that plot titles require adjustment prior to output, depending on format
# Currently formatted for Knit PDF output
par(mar=c(4.5,3,0.7,0.7)+0.3)
plot(LLs, mgp = c(2.3,1,0), las = 1)
# legend("bottomleft", pch = 21, expression(italic('M. lachesis')))
# lab.loc sets location of mtext subtitle relative to xlim
lab.loc <- (par("usr")[2]) - (par("usr")[1])
lab.loc <- -(0.135 * lab.loc)
lab.loc <- (par("usr")[1]) + lab.loc
mtext(expression("Log-likelihoods of all data ("~italic("n")~" = 2459)."), 1, line = 3.5, adj=0,0)
                          
